# Supplementary material for: Aggregation pathways of human γ D crystallin induced by metal ions revealed by time dependent methods
Source: PeerJ. 2020 Jun 12;8:e9178. doi: 10.7717/peerj.9178 (PMC7295030; doi:10.7717/peerj.9178)
Supplement: Supplemental Information 2 — Z(ave) as function of time of HγD in the absence and presence of metals [file peerj-08-9178-s002.txt]

Zeta Average
Time Z-HgD Err Z-HgD+Cu Err Z-HgD+Zn Err
1.6	2.21	0.01	2.57	0.36	2.27	0.26
3.2	2.15	0.03	2.81	0.65	2.41	0.13
4.8	2.26	0	2.37	0.45	3.57	0.26
6.4	2.3	0.06	2.61	0.34	59.8	1.7
8	2.26	0.06	3.08	0.08	61.25	1.06
9.6	2.06	0.04	3.18	0.16	95.4	0.85
11.2	2.29	0.08	3.43	0.38	157.1	2.69
12.8	2.35	0.15	3.09	0.64	213.15	1.8
14.4	2.21	0	4.27	0.15	236.25	1.48
16	2.15	0.04	5.27	0.11	128.65	1.63
17.6	2.19	0.02	6.21	0.18	132.03	1.38
19.2	2.19	0.03	9.3	0.17	146.19	1.15
20.8	2.23	0.03	9.55	0.3	168.76	0.34
22.4	2.22	0.01	11.37	0.14	151.2	1.13
24	2.25	0.04	12.3	0.09	160.85	0.21
25.6	2.15	0.03	13.69	0.25	196.11	1.26
27.2	2.22	0.09	14.71	0.25	176.9	2.12
28.8	2.25	0.05	16.73	0.16	183.4	1.41
30.4	2.26	0.02	22.16	0.19	193.68	2.12
32	2.24	0.04	18.57	0.3	203.43	2.12
33.6	2.28	0.03	22.26	0.23	219.8	1.41
35.2	2.28	0.05	22.59	0.27	221.48	1.41
36.8	2.19	0.08	25.29	0.41	235.68	1.41
38.4	2.21	0.04	26.55	0.03	246.18	1.41
40	2.36	0.13	25.49	0.4	249.5	2.12
41.6	2.2	0.08	32.15	0.02	249.26	1.04
43.2	2.26	0.03	39.64	0.03	283	4.24
44.8	2.64	0.44	40.85	0.03	284.41	1.2
46.4	2.22	0.06	41.38	0.21	274.43	1.66
48	2.18	0.03	36.22	0.03	280.93	1.66
49.6	2.26	0.05	50.17	0.08	306.58	1.52
51.2	2.21	0.03	51.28	0.05	323.32	1.68
52.8	2.26	0.02	58.28	0.07	324.9	2.33
54.4	2.17	0.04	53.63	0.31	335.52	2.45
56	2.21	0.02	92.4	0.1	353.95	2.19
57.6	2.27	0	67.2	0.17	331.1	0.57
59.2	2.18	0.03	56.57	0.15	362.78	2.52
60.8	2.27	0.03	43.61	0.11	371.1	0.14
62.4	2.24	0.02	46.96	0.04	364.18	2.02
64	2.13	0.04	98.94	0.03	363.88	11.14
65.6	2.28	0.04	40.01	0.01	387.25	1.06
67.2	2.18	0.11	105.83	0.02	360.63	2.3
68.8	2.37	0.18	123.15	0.02	341.5	0.71
70.4	2.43	0.27	87.36	0.02	395.88	1.24
72	2.32	0.01	114.55	0.04	397.5	0.71
73.6	2.32	0.03	121.63	0.21	341.23	1.38
75.2	2.36	0.02	19.43	0.21	349.13	1.59
76.8	2.46	0.06	87.65	0.03	311.06	1.68
78.4	2.04	0.05	103.37	0.35	310.24	4.23
80	2.37	0.1	155.47	0.23	283.5	7.78
81.6	2.15	0.14	171.78	0.25	232.69	2.57
83.2	2.14	0.18	164.83	0.03	227.11	3.44
84.8	2.3	0.12	164.5	0.1	230.28	1.78
86.4	2.17	0.22	177.54	0.04	258.34	5.18
88	2.23	0.11	146.03	0.04	258.98	1.03
89.6	2.36	0.06	106.12	0.03	240.06	1.5
91.2	2.19	0.13	131.54	0.04	257.13	1.59
92.8	2.14	0.19	172.33	0.31	239.88	1.66
94.4	2.17	0.05	205.12	0.02	253.1	3.68
96	2.43	0.19	216.43	0.03	243.28	4.28
97.6	2.24	0.04	206.99	0.01	274.22	2.52
98.8	2.28	0.03	204.96	0.03	235.44	1.64
100.4	2.25	0.02	235.63	0.02	238.3	2.22
102	2.17	0.1	262.13	0.03	311.38	0.88
103.6	2.26	0.11	212.84	0.02	285.7	1.69
105.2	2.1	0.12	220.54	0.04	249.98	1.8
106.8	2.11	0.15	247.31	0.01	299.5	2.12
108.4	2.29	0.04	282.35	0.04	238.44	0.62
110	2.23	0.03	267.48	0.03	261.9	0.85
111.6	2.22	0.03	276.61	0.01	254.94	1.15
113.2	2.23	0.03	275.75	0.01	287.27	2.1
114.8	2.28	0.09	295.31	0.01	302.7	1.13
116.4	2.55	0.07	237.64	0.03	343.12	3.02
118	2.33	0.14	268.11	0.02	292.27	2.14
119.6	2.28	0	284.95	0.01	293	1.41
121.2	2.2	0	319.95	0.02	295.5	1.41
122.8	2.02	0.09	309.27	0.02	334.93	0.95
124.4	2.26	0.02	317.27	0.02	286.38	1.94
126	2.39	0.02	321.13	0.02	304.73	2.16
127.6	2.26	0.04	312.26	0.02	287.25	3.18
129.2	2.12	0.02	350.12	0.03	338.05	0.64
130.8	2.32	0.2	318.81	0.02	459.6	1.27
132.4	2.27	0.04	359.72	0.02	535.54	1.72
134	2.23	0.11	351.13	0.03	560.32	0.81
135.6	2.15	0.2	365.53	0.03	702.24	1.43
137.2	2.39	0.08	371.85	0.01	666.1	0.49
138.8	2.19	0	354.04	0.04	717.19	3.63
140.4	2.18	0.09	329.96	0.03	901.38	2.29
142	2.48	0.16	364.32	0.02	801.2	1.84
143.6	1.9	0.11	352.84	0.02	771.03	1.73
145.2	2	0.01	366.82	0.02	723.32	4.86
146.8	2.47	0.28	376.55	0.02	741	4.24
148.4	2.3	0.03	379.62	0.02	706	2.83
150	2.51	0.36	385.25	0.01	898.55	3.12
151.6	2.17	0	399.17	0.02	812.03	3.92
153.2	2.38	0.19	379.66	0.02	714.2	2.4
154.8	2.33	0.14	403.91	0.02	675.5	0.71
156.4	2.28	0.03	429.12	0.02	646.37	4.43
158	2.27	0.1	387.76	0.01	648.47	1.11
159.6	2.15	0.14	401.52	0.03	586.08	12.98
161.2	2.26	0.03	420.46	0.02	623.08	4
162.8	2.31	0.12	432.13	0.04	574.2	11.74
164.4	2.31	0.11	430.44	0.04	623.15	32.03
166	2.24	0.04	393.43	0.04	558.2	17.4
167.6	2.17	0.11	420.22	0.19	557.38	3.71
169.2	2.14	0.19	430.82	0.03	547.61	3.39
170.8	2.24	0.16	445.82	0.03	582.65	4.03
172.4	2.19	0.06	464.62	0.02	560.6	1.27
174	2.24	0.13	467.16	0.02	549.32	6.46
175.6	2.41	0.07	455.1	0.1	605.24	3.2
177.2	2.56	0.29	457.66	0.02	615.53	1.03
178.8	2.15	0.07	466.07	0.02	601.63	0.88
180.4	2.23	0.02	473.61	0.02	591.73	9.86
182	2.19	0.09	477.36	0.02	645.98	3.92
183.6	2.45	0.28	498.71	0.02	617.77	5.64
185.2	2.37	0.09	514	0	551.2	2.4
186.8	2.11	0.02	492.74	0.02	587.1	0.57
188.4	2.25	0.05	489.63	0.02	493.9	2.26
190	2.15	0.08	477	0	490	1.41
191.6	2.16	0.05	523.12	0.02	477.91	1.9
193.2	2.29	0.07	525.5	0	492.82	0.1
194.8	2.26	0.04	533.08	0.07	447.13	1.59
196.4	2.36	0.06	483.34	0.02	367.53	1.03
198	2.11	0.15	516.51	0.01	351.45	2.19
199.6	2.26	0	495.12	0.02	340.45	3.46
201.2	2.14	0.18	490.35	0.01	330.63	3.01
202.8	2.11	0.16	482.07	0.02	360.67	1.88
204.4	2.23	0	532.53	0.05	284.78	0.04
206	2.19	0.01	509	0	275.3	1.13
207.6	2.18	0.03	518.33	0.49	281	1.41
209.2	2.14	0.02	475.34	0.02	258.4	1.56
210.8	2.47	0	522.03	0.03	278.7	2.55
212.4	2.32	0.19	519.07	0.03	235.72	1.17
214	2.1	0.15	503.01	0.02	257.58	3.78
215.6	2.38	0.26	506	0	224.53	1.1
217.2	2.5	0.22	552.55	0.02	206.76	1.22
218.8	2.56	0.35	570.58	0.02	172.34	0.8
220.4	2.26	0.04	554.03	0.02	213.8	1.27
222	2.31	0.02	541	0	213.14	0.59
223.6	2.17	0	525.53	0.01	226.65	1.34
225.2	2.28	0	525.5	0	247.78	1.59
226.8	2.21	0.01	562.12	0.02	306.48	1.1
228.4	2.26	0.03	548	0	385.33	2.02
230	2.28	0.02	573.54	0.01	310.6	1.27
231.6	2.39	0.12	603.54	0.02	292.03	0.32
233.2	2.26	0.03	593.52	0.02	305.5	2.12
234.8	2.25	0.02	603.05	0.03	292.25	1.77
236.4	2.23	0.02	553.54	0.02	311.5	2.12
238	2.27	0.03	560.02	0.01	359.6	1.27
239.6	2.25	0.04	539.54	0.02	354.78	0.67
241.2	2.26	0.02	609.54	0.02	375.33	1.52
242.8	2.2	0.09	523.54	0.02	356.08	1.17
244.4	2.15	0.04	523.52	0.01	372	1.41
246	2.64	0.03	521.13	0.03	433	1.41
247.6	2.23	0	528.04	0.02	496.2	1.84
249.2	2.12	0.16	584.54	0.02	547.85	1.63
250.8	2.16	0.09	492.22	0.02	433.99	1.75
252.4	2.24	0.05	543.53	0.03	579.33	0.6
254	2.26	0.03	529.07	0.06	547.21	3.59
255.6	2.16	0.06	553.01	0.01	615.48	1.73
257.2	2.15	0.02	564.03	0.06	769.75	0
258.8	2.27	0.04	471.11	0.01	704.25	0
260.4	2.35	0.04	534.07	0.06	627.25	0
262	2.25	0.02	551.51	0.02	598	0
263.6	2.16	0.05	553.52	0.02	592.25	0
265.2	2.28	0.04	551.08	0.08	565	0
266.8	2.28	0.03	572.52	0.02	482	0
268.4	2.37	0.03	565.52	0.02	457	0
270	2.27	0.03	545	0.01	366.25	0
271.6	2.21	0	551.01	0.01	413.25	0
273.2	2.34	0.03	563.03	0.03	356.5	0
274.8	2.37	0.01	584.02	0.02	222.95	1.49
276.4	2.22	0.01	592.02	0.02	200.19	0.55
278	2.21	0	558.01	0.02	267.13	0.88
279.6	2.3	0.01	605.03	0.03	304.93	1.87
281.2	2.13	0.01	558.52	0.03	306.1	1.56
282.8	2.27	0	540.02	0.02	366.65	1.91
284.4	2.27	0	522.03	0.03	317.95	1.48
286	2.28	0	545.03	0.03	384.35	0.92
287.6	2.2	0	593.52	0.03	257.03	3.15
289.2	2.17	0	580.52	0.02	305.1	2.69
290.8	2.27	0.01	649.52	0.03	228.2	2.4
292.4	2.29	0	608.52	0.02	205.78	1.52
294	2.28	0	595.04	0.04	224.74	1.47
295.6	2.1	0	602.52	0.02	214.75	1.48
297.2	2.19	0	534.03	0.03	224.41	3.24
298.8	2.33	0	618.03	0.03	216.7	3.11
300.4	2.3	0	573.52	0.02	236.68	1.24
302	2.31	0	556.52	0.02	211.39	2
303.6	2.31	0	621.07	0.06	234.64	1.33
305.2	2.19	0	573.14	0.13	224.42	0.63
306.8	2.26	0	603.08	0.07	138.04	1.75
308.4	2.4	0	616.08	0.07	153.08	3.82
310	2.22	0	596.13	0.15	153.8	1.27
311.6	2.32	0	613.1	0.1	149.26	0.76
313.2	2.16	0	590.08	0.07	154.48	0.38
314.8	2.2	0.01	598.17	0.15	178.51	0.37
316.4	2.21	0	621.08	0.07	184.51	0.23
318	2.07	0	640.51	0.02	152.02	0.01
319.6	2.04	0	604.53	0.03	208.89	0.16
321.2	2.33	0	598.52	0.02	196.28	1.8
322.8	2.38	0	612.08	0.07	227.31	0.44
324.4	2.25	0	587.52	0.03	229.7	0.04
326	2.31	0.01	609.08	0.08	223.05	0.64
327.6	2.22	0	666.02	0.02	250.75	0
329.2	2.27	0	615.53	0.03	250.85	0.92
330.8	2.23	0	575.08	0.08	308.68	1.52
332.4	2.28	0	640.08	0.07	345.48	1.8
334	2.17	0	640.07	0.06	347	2.83
335.6	2.15	0	649.08	0.07	373.13	1.59
337.2	2.17	0	596.52	0.03	343.75	1.77
338.8	2.26	0	518.51	0.02	368.38	0.88
340.4	2.3	0	593.15	0.14	348	0.71
342	2.18	0.01	575.08	0.07	356.5	0.71
343.6	2.24	0	594.51	0.01	365	1.41
345.2	2.09	0	595.02	0.02	382.75	1.77
346.8	2.3	0	693.52	0.02	348.5	0.71
348.4	2.22	0	733.02	0.02	354.63	0.53
350	2.23	0.01	630.15	0.13	341.63	0.53
351.6	2.32	0	604.52	0.02	298.25	1.06
353.2	2.26	0	619.08	0.07	290.63	0.88
354.8	2.36	0	561.09	0.08	288.5	0.71
356.4	2.27	0	561.15	0.13	336	1.41
358	2.69	0	539.52	0.03	324.88	1.24
359.6	2.26	0	528.53	0.04	297.75	2.47
361.2	2.42	0	558.02	0.02	294.38	0.88
362.8	2.12	0	647.53	0.03	340.25	1.06
364.4	2.22	0	590.08	0.07	381.63	0.53
366	2.28	0	700.07	0.06	343.63	0.53
367.6	2.26	0	719.03	0.03	294.73	0.67
369.2	2.2	0	679.08	0.07	315.73	0.67
370.8	2.17	0	606.52	0.02	301	0.71
372.4	2.28	0	565.17	0.15	314.78	0.74
374	2.26	0	638.52	0.03	287.63	1.24
375.6	2.49	0	523.52	0.02	257.33	0.6
377.2	2.26	0	533.52	0.02	295.58	0.95
378.8	2.25	0	530.53	0.03	301.13	1.59
380.4	2.25	0	569.08	0.07	295.98	3.85
382	2.19	0	629.08	0.07	311.6	1.27
383.6	2.37	0	571.08	0.08	268.93	0.25
385.2	2.29	0	605.09	0.08	306.38	1.94
386.8	2.21	0	627.08	0.08	352.13	1.59
388.4	2.14	0	610.52	0.02	309.88	1.24
390	2.32	0	560.52	0.02	374	1.41
391.6	2.29	0	528.08	0.08	285.73	0.67
393.2	2.46	0	526.52	0.02	363.38	0.88
394.8	2.17	0	508.08	0.07	372.25	0.35
396.4	2.17	0	492.52	0.02	303.13	0.18
398	2.2	0	512.52	0.02	309.25	1.77
399.6	2.11	0	588.52	0.02	326	2.83
401.2	1.88	0	647.07	0.06	325.25	1.06
402.8	2.23	0	661.52	0.02	342	1.41
404.4	2.17	0	621.08	0.07	338.25	1.06
406	2.18	0	693.52	0.02	343.13	1.24
407.6	2.16	0	575.08	0.07	370.38	0.53
409.2	2.34	0	561.53	0.04	339.05	0.78
410.8	2.21	0	413.06	0.02	314.38	0.88
412.4	2.08	0	406.52	0.02	285.25	1.06
414	2.15	0	524.07	0.06	335.49	0.37
415.6	2.4	0	509.52	0.02	314.7	0.28
417.2	2.2	0	540.08	0.07	363.45	0.64
418.8	2.44	0	539.53	0.03	350.5	0.71
420.4	2.28	0	634.03	0.06	349.38	0.53
422	2.04	0	706.52	0.02	321.38	0.88
423.6	2.23	0	696.09	0.09	338.63	0.88
425.2	2.15	0	669	0	351.76	0.01
426.8	2.27	0.01	639.07	0.06	355.05	0.07
428.4	2.25	0	603.52	0.02	329.27	0.02
430	2.33	0	587.03	0.06	329.73	0.04
431.6	2.23	0	438.13	0.03	363.51	0.01
433.2	2.29	0	419.71	0.02	375.77	0.02
434.8	1.93	0	414.82	0.02	415.24	0.03
436.4	2.23	0	473.23	0.04	399.74	0.02
438	2.16	0.02	516.51	0.01	377.76	0.01
439.6	2.15	0	768.08	0.07	384.73	0.03
441.2	2.22	0	738.54	0.04	403.5	0.71
442.8	2.28	0	723.27	0.25	377.25	0.01
444.4	2.24	0	656.51	0.02	294.76	0.01
446	2.24	0	674.08	0.07	299.56	0.02
447.6	2.15	0	728.08	0.07	333.51	0.01
449.2	2.02	0	711.51	0.02	342.05	0.07
450.8	2.04	0	495.25	0.03	343.52	0.03
452.4	2.39	0	471.23	0.03	430.05	0.07
454	2.22	0	397.63	0.03	398.53	0.04
455.6	2.02	0	381.12	0.02	366.51	0.01
457.2	2.29	0	516.07	0.06	348.1	0.14
458.8	2.21	0	485.08	0.07	329.05	0.07
460.4	2.23	0	350.63	0.02	308.1	0.14
462	2.36	0	642.08	0.07	328.51	0.01
463.6	2.24	0	685.52	0.02	344.25	0.01
465.2	2.15	0	703.52	0.02	331.24	0.01
466.8	2.41	0	773.09	0.08	310.25	0.01
468.4	2.21	0	601.52	0.02	395.51	0.01
470	2.41	0	466.15	0.03	308.27	0.02
471.6	2.18	0	438.11	0.01	318.26	0.01
473.2	2.55	0	430.45	0.02	310.26	0.01
474.8	2.29	0.01	467.92	0.02	288.51	0.01
476.4	2.18	0	419.12	0.02	294.26	0.01
478	2.27	0	461.86	0.01	245.21	0.01
479.6	2.29	0	674.17	0.21	245.58	0
481.2	2.07	0.01	638.2	0.61	297	1.41
482.8	2.18	0.01	689.5	16.04	232.25	1.06
484.4	2.38	0.03	686.67	1.53	221.15	0.21
486	2.25	0.02	688	1	227.49	0.37
487.6	2.25	0.01	666.5	0.5	218.11	0.16
489.2	2.21	0	522	1	182.34	0.05
490.8	2.21	0.01	410.75	0.65	189.74	0.02
492.4	2.04	0.05	426.6	0.53	212.57	0.03
494	2.29	0	390.29	0.28	297.73	0.03
495.6	2.25	0	424.43	0.4	183.3	0.07
497.2	2.26	0	570.5	0.5	231.36	0.02
498.8	2.19	0	675.63	0.55	287.75	0.35
500.4	2.17	0.01	660.5	0.5	231.2	0.28
502	2.18	0.01	639.67	0.58	263.4	0.21
503.6	2.23	0	656.67	1.53	280.5	0.71
505.2	2.19	0.01	681.5	0.5	322.38	0.53
506.8	2.44	0	726	1	316.53	0.04
508.4	2.16	0	598	1	292.27	0.03
510	2.21	0	459.24	0.21	306.55	0.07
511.6	2.3	0	408.62	0.03	308.23	0.04
513.2	2.2	0	399.6	0.2	292.73	0.04
514.8	2.29	0.01	433.65	0.04	278.23	0.04
516.4	2.26	0.02	440.18	0.16	287.29	0.05
518	2.35	0.07	516	1	309.33	0.11
519.6	2.25	0.07	512.43	0.4	317.43	0.25
521.2	2.25	0.06	605.57	0.4	395.46	0.3
522.8	2.26	0.01	644.67	2.52	360.77	0.03
524.4	2.22	0	547.17	0.76	343.4	0.21
526	2.16	0	509	1	352.5	0.71
527.6	2.44	0	524.55	0.04	302.5	0.71
529.2	2.17	0	416.07	0.03	326.27	0.03
530.8	2.33	0	392.28	0.03	366.5	0.71
532.4	2.29	0	471.55	0.04	386.5	0.71
534	2.25	0.01	468	1	389.25	0.35
535.6	2.08	0.01	425.47	0.5	370.25	0.35
537.2	2.44	0.01	375.5	0.46	416.46	0.3
538.8	2.23	0.01	465.27	0.15	286.5	0.71
540.4	2.37	0.04	637.8	0.26	334.25	0.35
542	2.27	0	626.8	0.26	413.5	0.71
543.6	2.11	0.01	614	1	389.25	0.35
545.2	2.09	0.01	575.66	0.21	415.44	0.26
546.8	2.29	0	615.8	0.26	345.51	0.37
548.4	2.24	0	515	1	297.62	0.52
550	2.36	0.01	456.39	0.13	297.13	0.18
551.6	2.24	0.01	421.7	0.06	322.38	0.18
553.2	2.22	0	408.47	0.21	332.73	0.04
554.8	2.12	0.05	358.85	0.1	297.25	0.35
556.4	2.26	0	426.5	0	323.5	0
558	2.38	0	518.8	0.26	348	1.41
559.6	2.24	0.01	518	1	294.25	0.35
561.2	2.27	0	523.47	0.45	299.25	0.35
562.8	2.25	0	463.25	0.25	350.4	0.21
564.4	2.28	0	474.15	0.05	313.25	0.35
566	2.38	0	520.47	0.45	306.5	0.71
567.6	2.26	0	557.47	0.45	292.55	0.06
569.2	2.48	0.02	568	1	291.25	0.35
570.8	1.99	0.02	524.17	0.76	345.5	0.71
572.4	2.18	0.02	355.73	0.38	307.75	0.35
574	2.15	0	448.55	0.48	320.63	0.18
575.6	2.25	0.01	515.5	0.5	349.87	0.17
577.2	2.14	0.02	481.38	0.46	425.63	0.18
578.8	2.25	0.06	427.43	0.45	400.65	0.21
580.4	2.34	0	526.08	0.07	307.05	0.07
582	2.15	0	566.1	0.1	280.38	0.18
583.6	2.22	0	487.05	0.03	265.6	0.14
585.2	2.24	0	418.05	0.04	270.5	0.35
586.8	2.21	0	421.58	0.32	275.38	0.18
588.4	2.26	0.01	451.78	0.29	286.5	0.71
590	2.21	0	621.67	0.15	245.35	0.14
591.6	2.27	0	634.5	0.5	193.51	0.37
593.2	2.28	0.04	632	1	181.43	0.11
594.8	2.21	0	722.67	1.53	181.38	0.53
596.4	2.05	0	677.7	0.2	189.57	0.16
598	2.24	0.01	559.1	0.1	180.55	0.42
599.6	2.05	0.06	441.58	0.52	171.42	0.22
601.2	2.24	0	409.47	0.35	237.56	0.05
602.8	2.21	0	358.5	0.5	216.35	0.49
604.4	2.19	0.01	397.77	0.75	197.49	0.34
606	2.24	0.01	389.2	1.06	241.46	0.31
607.6	2.09	0	507.5	0.5	218.08	0.11
609.2	2.25	0	504.3	0.61	208.46	0.3
610.8	2.36	0	488.97	1.7	247.31	0.44
612.4	2.23	0.02	455.13	0.81	251.75	0.35
614	2.37	0.04	605	1	231.9	0.14
615.6	2.18	0	573.5	0.5	245.24	0.34
617.2	2.2	0	597	1	278.75	0.35
618.8	2.28	0.03	587.17	1.04	301.88	1.24
620.4	2.19	0.01	457.25	0.66	372	1.41
622	2.29	0.01	406.82	0.76	363.25	0.35
623.6	2.17	0.11	401.65	0.56	339.5	0.71
625.2	2.22	0.04	344.63	0.74	341.5	0.35
626.8	2.26	0.06	387.57	1.69	308.2	0.42
628.4	2.65	0.22	682	1	305.38	0.53
630	2.48	0.04	531.17	3.55	312.75	3.18
631.6	2.14	0.02	503.67	1.76	332.68	2.72
633.2	2.13	0.09	337.65	1.52	374.15	0.49
634.8	2.23	0.03	356.33	1.53	445.63	0.53
636.4	2.12	0.04	379.52	1.61	452.63	1.59
638	2.32	0.04	463.37	2.2	326.13	1.59
639.6	2.29	0.15	471.18	2.03	244.31	0.97
641.2	2.17	0.18	471.97	1.7	257.25	1.77
642.8	2.34	0.09	445.03	4.57	261	9.9
644.4	2.28	0.03	396.75	1.56	224.05	2.12
646	2.31	0.06	465.3	0	214	0
647.6	2.26	0.08	545	0	378.25	0
649.2	2.22	0.05	562	0	363.75	0
650.8	2.33	0.17	430.8	0	269.75	0
652.4	2.29	0.15	597.5	1.8	250.88	0.18
654	2.17	0.04	582.33	1.53	243.3	1.84
655.6	2.25	0.1	465.42	0.52	245.06	0.23
657.2	2.15	0.07	494.1	1.01	265.25	1.77
658.8	2.34	0.08	502.5	2.5	259.46	1.12
660.4	2.38	0.04	513.33	1.53	302.88	0.53
662	2.34	0.08	454.85	1.2	307.33	0.6
663.6	2.15	0.06	462.07	2.02	355.55	1.34
665.2	2.32	0.03	419.02	2	341.63	3.71
666.8	2.21	0.06	444.23	1.75	320.4	1.27
668.4	2.23	0.02	445.43	1.86	313.25	1.06
670	2.25	0.06	445.1	3.15	296.98	1.1
671.6	2.33	0.14	360.9	2.26	247.5	2.12
673.2	2.28	0.09	384.43	1.4	261.38	0.88
674.8	2.43	0.04	356.93	4.31	251.5	4.95
676.4	2.24	0.08	337.2	2.31	264.5	0.71
678	2.31	0.05	444.23	1.86	300	2.83
679.6	2.15	0.12	437.13	2.01	306.75	2.47
681.2	2.66	0.33	304.07	2	336.75	2.47
682.8	2.28	0.07	435.52	1.3	323.75	1.77
684.4	2.38	0.18	470.2	2.52	282	4.24
686	2.35	0.2	410.83	2.57	318.25	1.77
687.6	2.29	0.16	436	2	287.98	3.92
689.2	2.31	0.27	405.05	1.93	295.13	1.59
690.8	2.31	0.12	359.52	4.36	280	2.83
692.4	2.35	0.07	477.27	2.05	299.63	2.3
694	2.26	0.19	420.08	3.57	293	1.41
695.6	2.24	0.09	402.18	2.03	331.38	1.94
697.2	2.37	0.18	418	3	259.35	1.63
698.8	2.38	0.03	523.1	1.85	269.25	1.06
700.4	2.33	0.1	628.17	1.26	258.35	3.04
702	2.28	0.1	601.47	2.55	203.2	1.7
703.6	2.26	0.06	414.12	2.07	226.05	1.48
705.2	2.19	0.13	438.82	2.56	220.61	2.28
706.8	2.55	0.08	436.47	2.73	184.55	0
708.4	2.23	0.04	324.62	1.86	179.65	2.33
710	2.28	0.09	305.97	1.7	211.99	0.12
711.6	2.23	0.18	417.42	2.31	245.86	1.22
713.2	2.22	0.04	423.38	2.73	238.23	1.73
714.8	2.22	0.04	352.67	2.52	325	1.41
716.4	2.27	0.08	298.38	3.07	311	2.83
718	2.18	0.11	330.28	2.06	290.88	1.24
719.6	2.36	0.13	331.85	1.21	278.73	0.74
