# Supplementary material for: Aggregation pathways of human γ D crystallin induced by metal ions revealed by time dependent methods
Source: PeerJ. 2020 Jun 12;8:e9178. doi: 10.7717/peerj.9178 (PMC7295030; doi:10.7717/peerj.9178)
Supplement: Supplemental Information 3 — Absorbance at 405 nm as function of time of HγD in the absence and presence of metals [file peerj-08-9178-s003.txt]

HgD - Cu
Time OD
3 0.01845806 0.0077174225
8 0.02299528 0.0048325937
13 0.02356998 0.0039049196
18 0.0253361 0.005867164
23 0.025850665 0.0061030591
28 0.02640822 0.0068044427
33 0.026164215 0.0067357331
38 0.02643867 0.0074285539
43 0.02915451 0.0082436417
48 0.030338865 0.0098770513
53 0.05613098 0.0068429722
58 0.05998489 0.0012276697
63 0.063980755 0.0044391579
68 0.07375986 0.0060311101
73 0.07813876 0.0054267726
78 0.086835405 0.0016921033
83 0.090574505 0.0036139999
88 0.093740315 0.003705872
93 0.10048821 0.0014122123
98 0.11170765 0.0043497036
103 0.11740215 0.0053902944
108 0.1208201 0.0053143231
113 0.1283842 0.0043393768
118 0.13861945 0.0070090366
123 0.1602295 0.0086486674
128 0.15902395 0.0068948001
133 0.15990145 0.0062191057
138 0.1636436 0.0089112163
143 0.17014645 0.0078243637
148 0.1701354 0.0076218537
153 0.16506735 0.0056943702
158 0.16765445 0.0058224198
163 0.1669876 0.0041054504
168 0.16881005 0.0050692009
173 0.1697054 0.0057076295
178 0.1737139 0.0046042648
183 0.17160795 0.0048532468
188 0.16922385 0.0023724765
193 0.17627335 0.0047849146
198 0.17780015 0.003516993
203 0.1771038 0.0029949975
208 0.178279 0.0026523227
213 0.17868285 0.0027432504
218 0.1776818 0.0017324421
223 0.1790557 0.0015131318
228 0.18022485 0.0019696608
233 0.1807826 0.0017783789
238 0.181946 0.0011175619
243 0.1823613 0.00060523793
248 0.18323885 0.00058724971
253 0.18419975 0.00064409796
258 0.18544285 0.0007685534
263 0.18540615 0.00074040706
268 0.1841864 0.00119974
273 0.1830631 0.0019768678
278 0.1833489 0.0024332296
283 0.18502095 0.0027039932
288 0.18641935 0.0019352027
293 0.18765905 0.0024280587
298 0.18861735 0.0029477083
303 0.188346 0.0033662481
308 0.18819795 0.0033248449
313 0.1888393 0.0035739057
318 0.1890649 0.0046218401
323 0.19016985 0.0046904543
328 0.19080855 0.0045098767
333 0.1916841 0.0047476457
338 0.1922884 0.0056524179
343 0.1915781 0.0057396016
348 0.1917641 0.0053386765
353 0.1936872 0.0055706058
358 0.19480385 0.0061772837
363 0.1952403 0.0065105978
368 0.19909765 0.0060291645
373 0.20123675 0.0044506873
378 0.2056481 0.0059066847
383 0.2095998 0.0029537305
388 0.2069716 0.0044402372
393 0.20984185 0.0026039658
398 0.2116683 0.0035150944
403 0.21687205 0.0064939668
408 0.21950535 0.0071889315
413 0.21568895 0.0076193012
418 0.2174407 0.0046522043
423 0.2158241 0.0043351763
428 0.2031441 0.010174484
433 0.2004995 0.0095438597
438 0.2171304 0.0054685492
443 0.21685215 0.0066551503
448 0.21838235 0.0047888062
453 0.2192819 0.0049727349
458 0.21973275 0.0058200898
463 0.22020575 0.0057274456
468 0.22089365 0.0061239649
473 0.2273504 0.0035868481
478 0.2282148 0.004883904
483 0.2290863 0.0059102921
488 0.2344104 0.0058169753
493 0.2342013 0.0041654931
498 0.2387821 0.0038345904
503 0.23800265 0.0026338235
508 0.2416725 0.00457756
513 0.2484927 0.0020209178
518 0.25556125 0.0027627023
523 0.25342685 0.00461943
528 0.2577945 0.00099501879
533 0.25654775 0.0040710346
538 0.25218935 0.0040246519
543 0.25302985 0.0058483659
548 0.26323345 0.0042260319
553 0.26772845 0.0033670542
558 0.2681354 0.001058067
563 0.26642745 0.0031317671
568 0.266661 0.0044511972
573 0.27212305 0.0056781659
578 0.2704913 0.0069397111
583 0.2641532 0.0065991625
588 0.2689121 0.0042790421
593 0.2733913 0.0025493247
598 0.27816079 0.0066159523
603 0.27890835 0.0069826457
608 0.26675275 0.0080519133
613 0.27905965 0.0032668942
618 0.2801184 0.0035948507
623 0.27892775 0.0050747219
628 0.28605955 0.004011496
633 0.2784938 0.01209303
638 0.27654635 0.0045914267
643 0.2797048 0.0057310778
648 0.29081255 0.0049746351
653 0.28784485 0.0032316473
658 0.29099375 0.0053437443
663 0.29435715 0.0010988302
668 0.2944357 0.0014061948
673 0.2959012 0.0016821978
678 0.29771155 0.0027406829
683 0.2978002 0.0026672735
688 0.2974193 0.0021636125
693 0.2917381 0.011954899
698 0.2972425 0.000715258
703 0.2976836 0.0029692661
708 0.29891845 0.0020901652
713 0.29903895 0.0021193547
718 0.29969448 0.0018263691


HgD+Zn
Time OD
3 0.00360952 0.0032710815
8 0.015366804 0.00236626
13 0.02701866 0.0043339373
18 0.03171652 0.0036481
23 0.03761772 0.0012963937
28 0.042726268 0.003438979
33 0.044949249 0.0028933437
38 0.052999478 0.0026088771
43 0.06078731 0.0022166249
48 0.068263697 0.0033215987
53 0.07541432 0.0031312576
58 0.08245165 0.0035248681
63 0.08547797 0.0030007833
68 0.09166717 0.0021726358
73 0.09569595 0.0029434586
78 0.1050438 0.0016142137
83 0.1124312 0.0021510273
88 0.1159888 0.0022633722
93 0.1193008 0.0054985221
98 0.1286963 0.0048987958
103 0.1328755 0.0061361845
108 0.1400009 0.0035926629
113 0.1459118 0.0026193701
118 0.1452112 0.009607081
123 0.1531914 0.0070931633
128 0.1577708 0.0067539666
133 0.175371 0.013488107
138 0.1856732 0.011548131
143 0.1894434 0.010421507
148 0.1930338 0.0066851325
153 0.1953972 0.0055608628
158 0.197197 0.0045366697
163 0.2003445 0.0020485457
168 0.2044326 0.0016809846
173 0.2058025 0.0078247741
178 0.2061018 0.013350108
183 0.208236 0.013553078
188 0.2100858 0.014689187
193 0.2152455 0.013728221
198 0.220881 0.013519133
203 0.2260992 0.011288411
208 0.2357845 0.0088807485
213 0.2438229 0.0060961964
218 0.2417574 0.012952269
223 0.2489076 0.0048370795
228 0.2556263 0.0036977148
233 0.2582376 0.012369803
238 0.2596539 0.0097704511
243 0.2673425 0.013847266
248 0.2728391 0.011965816
253 0.2730443 0.013525839
258 0.2655546 0.0085186383
263 0.2656478 0.0064284853
268 0.2684379 0.0086824172
273 0.2695957 0.0071643664
278 0.273995 0.0030602861
283 0.2816331 0.0098341096
288 0.2811787 0.0039018495
293 0.2786682 0.0064522087
298 0.2796759 0.0044886138
303 0.2797574 0.0055738546
308 0.2808487 0.0034053884
313 0.2819411 0.003979401
318 0.281076 0.0083845348
323 0.28106043 0.0058291895
328 0.2704922 0.010911642
333 0.2770278 0.0073007965
338 0.2821224 0.004939525
343 0.2791635 0.0054939636
348 0.280824 0.0047517832
353 0.2751043 0.0021199769
358 0.2706643 0.0085288359
363 0.2654352 0.009224668
368 0.2699829 0.0097280487
373 0.2666584 0.012988694
378 0.2603572 0.009045124
383 0.2569194 0.0037622806
388 0.2559623 0.0039117755
393 0.2513574 0.0060562018
398 0.2460411 0.0058666036
403 0.2373186 0.0062711494
408 0.2329191 0.0039455718
413 0.2304621 0.003695425
418 0.2256238 0.0050166518
423 0.2246984 0.01026203
428 0.2258287 0.0098208778
433 0.2060414 0.0095811005
438 0.1969655 0.0053592524
443 0.186419 0.006000605
448 0.18141987 0.006830943
453 0.1745982 0.0054393135
458 0.1678113 0.0046499685
463 0.1591664 0.0053133706
468 0.1551566 0.0046076095
473 0.15426881 0.0085609536
478 0.1454578 0.0030553111
483 0.141053 0.0025461557
488 0.1369283 0.0047253197
493 0.1355058 0.0083392099
498 0.1384141 0.011622659
503 0.1360298 0.015358335
508 0.12015488 0.014023833
513 0.11494975 0.0055012006
518 0.11019503 0.0086343038
523 0.11165719 0.009314781
528 0.10181917 0.0053431345
533 0.10360593 0.016631984
538 0.08556491 0.025119428
543 0.07350819 0.019483277
548 0.07066593 0.018301016
553 0.06926287 0.018800868
558 0.06862167 0.015829362
563 0.06796195 0.013081797
568 0.06487967 0.011394169
573 0.06578917 0.012650021
578 0.06525241 0.0098033166
583 0.06461874 0.0071425494
588 0.06412812 0.0059189528
593 0.06504776 0.0044335465
598 0.06337366 0.0036125887
603 0.06220704 0.0025466741
608 0.06243349 0.0017317597
613 0.0621233 0.0013500561
618 0.06170961 0.0014960924
623 0.06092793 0.0025540656
628 0.06095877 0.0031608629
633 0.06323024 0.0041166431
638 0.06315396 0.005607456
643 0.06200246 0.0074522497
648 0.06347293 0.0095903035
653 0.06333076 0.010029534
658 0.06534243 0.013286947
663 0.06402711 0.011412443
668 0.06335119 0.011286776
673 0.06709997 0.016845537
678 0.06640343 0.016765848
683 0.06257644 0.012750248
688 0.06251967 0.01322626
693 0.0557217 0.015048825
698 0.06371834 0.015428424
703 0.04549976 0.015136336
708 0.04683392 0.0065412145
713 0.04850527 0.00049254782
718 0.04848895 0.00078437336

HgD Alone
Time OD
3 0.02613228 0.0053412301
8 0.02726426 0.0070350931
13 0.03185554 0.010545249
18 0.02601086 0.0053623682
23 0.02600676 0.0052864026
28 0.02633822 0.0081599126
33 0.020896837 0.0064381479
38 0.01888514 0.0007258408
43 0.01787 0.0014660899
48 0.01781586 0.0015035253
53 0.01535515 0.0010042837
58 0.0154741 0.00062689383
63 0.01457479 0.00086501831
68 0.01480975 0.0012145804
73 0.01382346 0.00097047624
78 0.0140199 0.0010387062
83 0.01408488 0.0010662806
88 0.01464574 0.0011593988
93 0.01392604 0.0012195513
98 0.01351038 0.0012114895
103 0.01332415 0.0014455494
108 0.01235908 0.0010451601
113 0.01305848 0.0022797902
118 0.01222738 0.0019220952
123 0.012234154 0.0014800458
128 0.01190684 0.0014067162
133 0.011990084 0.00160402
138 0.01083183 0.0010665583
143 0.011351542 0.0015580156
148 0.01191846 0.0012999177
153 0.010814976 0.0014638847
158 0.010535016 0.0013924243
163 0.01127571 0.0015292243
168 0.0103192 0.0012471611
173 0.01119574 0.0014563813
178 0.010225366 0.00082988203
183 0.012231254 0.002944967
188 0.01065079 0.0021959836
193 0.011918435 0.0036337881
198 0.01130626 0.0020846817
203 0.012001962 0.0034785994
208 0.01275137 0.0026156505
213 0.011437453 0.0024710243
218 0.010108775 0.0020241915
223 0.010915447 0.001754436
228 0.010037115 0.0014376478
233 0.010999505 0.0017181966
238 0.011973825 0.0020422927
243 0.010815918 0.0019740186
248 0.010372864 0.0012883473
253 0.011018649 0.0020002887
258 0.009858064 0.0012309888
263 0.011207469 0.002190285
268 0.011590971 0.0018817779
273 0.0093867651 0.00044870343
278 0.009023039 0.0004020796
283 0.0094598434 0.00019514876
288 0.010866593 0.0023252994
293 0.010801328 0.0025071209
298 0.010702947 0.0022766286
303 0.011161746 0.0021872923
308 0.009429755 0.00056308623
313 0.01001237 0.001796008
318 0.009398868 0.00045030534
323 0.009160504 0.0004890618
328 0.011469642 0.0025493735
333 0.009669331 0.0015967022
338 0.0087609862 0.00057437582
343 0.009371977 0.0017043885
348 0.009192204 0.00047063703
353 0.009370894 0.00052899067
358 0.009837093 0.0015089227
363 0.009865324 0.0015223818
368 0.0097074221 0.0013600073
373 0.009494364 0.00062060107
378 0.00892333 0.00048541728
383 0.008422688 0.00080074805
388 0.0090435671 0.00063238207
393 0.009621551 0.0013310854
398 0.00941128 0.00049359181
403 0.009559977 0.001021123
408 0.00983128 0.0006193554
413 0.009128038 0.0003784608
418 0.008869669 0.00086799019
423 0.008965757 0.00035862151
428 0.0092557683 0.0007614034
433 0.009182721 0.00047590088
438 0.008833599 0.00054550099
443 0.009768009 0.0011830583
448 0.009533638 0.001538405
453 0.010380894 0.0010885554
458 0.0096501 0.0012225933
463 0.008853884 0.00075247734
468 0.009534275 0.0011071749
473 0.009165098 0.00035012033
478 0.009410533 0.00039482699
483 0.008931256 0.0014527472
488 0.00865202 0.00040485282
493 0.009549204 0.00094657643
498 0.010038796 0.0010227009
503 0.009434238 0.0012605376
508 0.010040083 0.0010513521
513 0.00984844 0.00084190537
518 0.008895937 0.00032830891
523 0.009147656 0.00032611275
528 0.0090465433 0.00052934603
533 0.008735733 0.00034039784
538 0.009726856 0.00094407036
543 0.00915746 0.00058108516
548 0.009208336 0.00055590898
553 0.009736743 0.0010878734
558 0.009625763 0.00016529468
563 0.009930784 0.0012435181
568 0.00859674 0.00072878907
573 0.009491267 0.00099527705
578 0.009198805 0.00064727283
583 0.009007701 0.00065607876
588 0.009538896 0.00088129551
593 0.008636177 0.00067007111
598 0.009462492 0.00084690645
603 0.0090170016 0.00034285141
608 0.009309253 0.00015429777
613 0.009188699 0.000431845
618 0.010171826 0.0012066411
623 0.009403364 0.00099938149
628 0.008963271 0.00067850728
633 0.00907885 0.00051639291
638 0.009152261 0.0003622484
643 0.008451359 0.00030332308
648 0.00904582 0.00040715297
653 0.009194788 0.00076504265
658 0.009317564 0.00048227924
663 0.009416329 0.0010484498
668 0.010012089 0.0014030792
673 0.009066919 0.0016202457
678 0.009756201 0.0011196587
683 0.008812175 0.00042972732
688 0.008864511 0.00053133793
693 0.008208046 0.00054539787
698 0.00880408 0.00027048165
703 0.008813947 0.00071274139
708 0.008456286 0.00063392992
713 0.00869051 0.00066860776
718 0.008280392 0.00030444611
