# Supplementary material for: Aggregation pathways of human γ D crystallin induced by metal ions revealed by time dependent methods
Source: PeerJ. 2020 Jun 12;8:e9178. doi: 10.7717/peerj.9178 (PMC7295030; doi:10.7717/peerj.9178)
Supplement: Supplemental Information 4 — Fluorescence 350/325 as function of time of HγD in the absence and presence of metals [file peerj-08-9178-s004.txt]

HgD Alone
Time Fl
5 3.425283 4.9241246
10 8.8987466 1.9298312
15 9.6327976 1.0156438
20 11.323431 1.2651561
25 12.742005 1.6650944
30 12.471556 0.80410262
35 13.070022 0.48710723
40 13.703416 1.072018
45 13.446241 1.0196094
50 14.485045 1.6311658
55 14.642282 1.2937699
60 14.955496 1.3906473
65 15.546333 0.45292487
70 15.053754 0.74808791
75 15.907094 1.8087248
80 15.474224 1.2992837
85 16.933862 1.3796906
90 16.877198 0.6604366
95 17.117135 0.56923088
100 16.643318 1.2468441
105 17.451299 2.3268719
110 17.425111 1.0740991
115 17.129036 0.95504067
120 17.747127 1.1904728
125 18.046801 0.70431608
130 17.624091 0.98837182
135 18.369923 0.64742438
140 18.278595 0.7070811
145 17.831937 1.4152522
150 18.557977 0.51924178
155 18.927246 1.5123377
160 19.212456 1.1879097
165 19.142065 0.74808439
170 19.074481 1.0894387
175 18.898205 1.0818296
180 19.416956 0.53658594
185 19.2317 1.8801467
190 19.782646 0.69063929
195 20.381739 1.4431824
200 19.698021 0.45470617
205 20.112213 0.99878411
210 20.915426 0.43115753
215 19.937908 0.44701728
220 20.289135 1.5807141
225 20.542326 0.60340234
230 20.135961 1.3744928
235 21.265221 1.6962857
240 20.368096 0.51020911
245 21.605447 1.1540892
250 21.004604 1.1756558
255 21.341171 0.29429478
260 22.124365 1.7129248
265 21.308879 0.47978415
270 21.555701 1.2904283
275 21.814736 0.92201421
280 22.325563 1.35141
285 22.178575 0.734628
290 22.584659 2.0370424
295 22.758818 1.0972331
300 22.823744 0.73678057
305 21.534761 0.46016066
310 23.320708 0.94737243
315 23.458346 1.4509465
320 23.062099 1.1919709
325 22.013759 1.3075438
330 22.959259 0.99970509
335 23.06699 0.97873865
340 23.745118 0.93693405
345 23.394854 0.62610778
350 23.398292 1.1279162
355 24.065106 1.1990817
360 23.225765 0.96915001
365 22.910574 1.811149
370 24.253641 0.9351448
375 24.44176 1.3182118
380 24.250267 1.3705412
385 24.252562 0.91951473
390 24.746007 1.8469827
395 23.821672 0.63701456
400 24.371097 0.9055775
405 24.242193 0.82781395
410 24.027834 0.83986779
415 24.932501 0.95430344
420 24.512253 1.2937989
425 25.349301 1.3615997
430 24.40508 0.75263824
435 24.618256 0.76121183
440 24.60956 1.245888
445 25.813481 0.88342609
450 25.786261 0.79599876
455 25.788928 1.7844179
460 26.073132 0.49183228
465 25.030089 0.38451086
470 26.200768 2.1140201
475 26.190816 0.79285084
480 24.894046 0.69941648
485 25.916334 0.76335081
490 25.484807 0.59245607
495 26.193685 1.067917
500 25.980218 1.2863962
505 26.110892 0.6575895
510 25.199462 2.2255449
515 26.884481 0.67790042
520 26.042518 0.26839625
525 26.784184 1.4164995
530 27.562978 1.4063119
535 26.879617 1.6149283
540 26.670763 1.0490771
545 26.944817 0.51209928
550 26.427442 0.5178271
555 26.869636 1.2990425
560 26.947045 1.8020875
565 27.508773 0.5964035
570 27.70178 1.068888
575 28.173012 1.9260628
580 27.046163 1.4310129
585 27.507711 1.0824652
590 27.725427 1.9441527
595 27.536949 1.4544
600 28.589333 1.6226049
605 28.205501 0.67915328
610 28.772967 1.0947032
615 27.779241 0.77345708
620 28.82828 1.016098
625 27.908904 1.2592106
630 30.357325 1.1798312
635 28.840028 1.458965
640 29.010002 0.29641945
645 29.171003 0.95387271
650 28.387176 1.0572576
655 28.60203 1.706535
660 29.009568 1.3155327
665 28.876235 1.5074206
670 28.439272 0.9459288
675 29.617791 0.39457447
680 29.325578 0.94121253
685 28.832475 0.8897728
690 29.675564 1.5821146
695 28.467443 1.4246441
700 29.296326 1.1471936
705 29.643953 1.1342063
710 29.643209 0.93275747
715 29.485618 1.3541959
720 29.29589 1.1073238

HgD+Zn
Time Flo
5 0.29486708 0.42818892
10 0.31653714 0.066499404
15 0.44565493 0.45185901
20 0.53763334 0.44050223
25 0.72020985 0.22240877
30 0.3121737 0.18411889
35 0.66845375 0.47899162
40 0.92540667 0.59542123
45 1.0018691 0.45919087
50 1.0237394 0.43091695
55 0.82633141 0.47360706
60 1.3308387 0.71115655
65 1.5115821 0.24746067
70 1.5384665 0.67515753
75 1.6026759 0.45814079
80 1.8646858 0.7022613
85 2.1109601 0.81434846
90 1.8809807 0.46420996
95 1.9051099 0.32946681
100 1.9717386 0.6856166
105 1.9187484 0.5680871
110 2.0351473 0.4342255
115 2.4757495 0.81427246
120 2.5192197 0.37824049
125 2.4428535 0.5217197
130 2.3320483 0.48601108
135 2.6377016 0.27874392
140 2.9367402 0.42249991
145 2.9561699 0.56649129
150 2.9144479 0.24401446
155 2.9623508 0.41344759
160 3.1957177 0.37712831
165 3.201826 0.31566742
170 3.1087903 0.42667999
175 3.1286545 0.56463481
180 3.1705305 0.47290313
185 3.0309545 0.32592311
190 3.447798 0.42531355
195 3.6294516 0.36909664
200 3.4926676 0.43481281
205 3.7271148 0.84635132
210 3.7473902 0.43016303
215 3.6920765 0.46352155
220 3.5920776 0.5995887
225 4.0959163 0.3027585
230 4.2937795 0.66059814
235 3.9355617 0.28074484
240 3.9200178 0.40001272
245 3.9657508 0.4408235
250 4.6543897 0.44672727
255 4.3939352 0.43994679
260 4.2033398 0.4599388
265 4.1821398 0.16433786
270 4.2916677 0.53148386
275 4.258358 0.41973423
280 4.6101844 0.47422089
285 4.6288397 0.37000109
290 4.4247889 0.41704475
295 4.6156957 0.55254091
300 4.9809655 0.26786362
305 5.1550544 0.82086991
310 5.0052003 0.42669255
315 5.0875083 0.4882109
320 4.5442976 0.56373194
325 4.903333 0.55155721
330 5.2161147 0.53269153
335 5.0369701 0.35476074
340 4.5402014 0.32902252
345 4.7938092 0.45036764
350 4.9114893 0.43649384
355 5.4764736 0.56770269
360 5.5740756 0.47958598
365 5.1974417 0.54703617
370 5.3530081 0.66943466
375 5.4020422 0.51204912
380 5.3893135 0.42024596
385 5.630734 0.25906422
390 5.7977678 0.59340475
395 5.39559 0.42156987
400 5.1237852 0.50390387
405 5.9726937 0.84990138
410 5.2860647 0.43373442
415 6.0876225 0.29283828
420 5.8602309 0.54204907
425 5.7325043 0.28627722
430 5.8249001 0.61710606
435 5.4416597 0.69861048
440 5.8978564 0.76186127
445 5.7264513 0.72983386
450 5.722502 0.51082365
455 5.2636847 0.23257309
460 5.5744844 0.62397072
465 5.9861426 0.65606987
470 5.7630195 1.1088194
475 6.0232676 0.55238993
480 6.0489869 0.72813396
485 6.1289525 0.44372917
490 6.0905078 0.77791169
495 5.661387 0.47766507
500 5.594461 0.49939756
505 5.9789816 0.54681124
510 6.0351023 0.41950443
515 5.9337204 0.58360362
520 5.6699859 0.63949079
525 6.036456 0.61585595
530 6.1539827 0.27204649
535 6.0287567 0.66264641
540 6.1474539 0.44817231
545 6.3531376 0.32977275
550 6.1789019 0.31973815
555 6.3168652 0.48786333
560 5.6574287 0.68771463
565 5.831436 0.41565803
570 6.1944224 0.93828125
575 6.2158988 0.70432811
580 6.102051 0.32125016
585 6.2570935 0.73478427
590 6.1420314 0.45498974
595 6.609864 0.35656912
600 6.4078901 0.21051261
605 6.7287211 0.44420957
610 6.1648068 0.70877128
615 6.3602392 0.21439752
620 6.4618395 0.54847733
625 6.4375394 0.37068586
630 6.4113825 0.36391803
635 6.3170495 0.3048158
640 6.5869462 0.49830406
645 6.3025894 0.42658241
650 6.4787512 0.72548575
655 5.8437914 0.43206529
660 6.3931744 0.82724498
665 6.180837 0.42846264
670 6.3759094 0.4279728
675 6.4961122 0.63835341
680 5.9074958 0.8660863
685 6.1042707 0.83229485
690 6.3782382 0.59406411
695 6.2535418 0.41342854
700 6.2791772 0.52911886
705 5.8862159 0.76294354
710 6.2412436 0.49481661
715 6.2981328 0.49149018
720 6.2525107 1.1860474

HgD+Cu
Time Fl
5 1.1724156 0.62137359
10 1.2205794 0.15595512
15 1.0938685 0.58263469
20 0.59597562 0.69026202
25 1.6182568 0.45364858
30 1.1027497 0.45495032
35 0.85262393 0.35625765
40 1.5163536 0.61161948
45 1.8231197 0.6126258
50 1.1297387 0.62631613
55 1.4390941 0.67830774
60 1.1131748 0.51381977
65 1.4249561 0.76469753
70 1.6032482 0.52308711
75 0.73280235 0.31520097
80 0.96954081 0.37636162
85 1.0684737 0.22909568
90 1.1721286 0.31823542
95 0.94688974 0.21072306
100 1.0269205 0.59259717
105 0.89651869 0.37821651
110 0.73492181 0.26317458
115 0.74404721 0.40572066
120 1.0992481 0.49974011
125 0.60984923 0.78900424
130 1.5178782 0.54928156
135 1.0883757 1.1107215
140 1.1138631 1.1186223
145 0.41330659 0.23951578
150 1.1791235 0.2138393
155 0.96689845 0.67297027
160 0.91951412 0.59988736
165 1.2490951 0.45115975
170 1.6021759 0.86341507
175 0.68209426 0.39025106
180 0.89608346 0.82020141
185 0.73741116 0.97612807
190 0.66023613 0.66419292
195 0.91832731 0.62832408
200 0.3954556 0.75605217
205 0.97188127 1.0163681
210 1.2887827 0.58558646
215 1.4256806 0.95126108
220 1.0548988 0.54264672
225 0.89878816 0.71509785
230 1.2659902 0.52810598
235 0.9214596 0.38100138
240 0.85691823 0.58972343
245 0.83828802 0.48224131
250 1.1143855 0.65769677
255 1.374161 0.66394952
260 1.2390366 0.61437702
265 0.55537872 1.0252785
270 0.58747648 0.2167897
275 0.81250341 0.39938224
280 1.1583788 0.7565473
285 1.1618168 0.81967679
290 0.70094852 0.6918932
295 1.3179071 0.25097253
300 0.85247213 0.8343486
305 0.79844224 0.42704664
310 1.0633927 0.35412925
315 1.1031167 0.40490689
320 1.5469475 0.76513916
325 1.1830698 0.334596
330 1.3114148 0.86257145
335 1.3936469 0.63379514
340 0.69863539 0.70328681
345 0.86102029 0.24132672
350 0.66908145 0.58935564
355 0.46657065 0.83723083
360 1.0416704 0.88133753
365 0.79167291 0.46826945
370 0.55043904 0.7840406
375 1.0300454 0.36958615
380 0.61046042 0.49700592
385 0.92511237 0.44432111
390 0.90615562 0.82298885
395 1.0044908 0.66633096
400 0.99809591 0.40348837
405 0.83460782 0.48492549
410 0.8405856 0.43598847
415 0.58849399 0.59449456
420 0.41983075 0.40319395
425 0.66985908 0.44617436
430 0.52952843 0.6751942
435 0.92856543 0.90330817
440 0.92962319 0.61973905
445 0.85031808 0.46110976
450 0.85004827 0.26124867
455 0.91000499 0.39676916
460 0.85422331 0.28582997
465 1.0983091 0.96475162
470 1.4531052 0.93813261
475 1.157009 0.53490619
480 0.9035731 0.62723194
485 1.0098072 0.27757361
490 1.1960246 0.47011411
495 0.99941205 0.94404659
500 1.2248819 0.3960823
505 0.45691328 0.40210659
510 0.4045636 0.44770999
515 0.86861228 0.80182741
520 0.62403735 0.8346262
525 0.78244311 0.57286041
530 1.3008421 0.67393108
535 0.67580473 0.97790433
540 1.3270955 0.70422051
545 0.92108722 0.57223365
550 0.87827767 0.38263216
555 0.58193376 0.36223204
560 0.98845768 0.39410686
565 1.2442628 0.87191135
570 0.27175794 0.87412413
575 1.1639339 0.34501687
580 0.70498219 0.88382676
585 1.0064436 0.5873929
590 0.58878894 0.24672083
595 0.86069667 0.74170675
600 0.82872249 0.74235411
605 0.65338407 0.46144649
610 1.2202793 1.1094881
615 0.67374449 0.50634468
620 0.82156558 1.042582
625 0.76420611 0.35332032
630 0.044340532 0.45855886
635 0.69060794 1.0097952
640 0.89768164 0.31186932
645 1.1293765 0.43243787
650 0.48218475 0.64452555
655 0.65069742 0.28117909
660 0.84744321 0.76847174
665 0.94781434 0.49219057
670 1.4032003 0.66191735
675 0.9661796 0.25538943
680 1.0562894 0.38094401
685 1.2985372 0.89633992
690 0.72513138 0.87630062
695 0.1791805 1.079302
700 0.30305734 0.29817246
705 0.88929609 0.77389848
710 0.95499922 0.59716737
715 0.71882763 0.55738829
720 0.99847176 0.47194505
&
