# Supplementary material for: Aggregation pathways of human γ D crystallin induced by metal ions revealed by time dependent methods
Source: PeerJ. 2020 Jun 12;8:e9178. doi: 10.7717/peerj.9178 (PMC7295030; doi:10.7717/peerj.9178)
Supplement: Supplemental Information 5 [file peerj-08-9178-s005.zip]

Archive with 12 entries (12 files):
- test001.fid
- test002.fid
- test003.fid
- test004.fid
- test005.fid
- test006.fid
- test007.fid
- test008.fid
- test009.fid
- test010.fid
- test011.fid
- test012.fid
