# Supplementary material for: Aggregation pathways of human γ D crystallin induced by metal ions revealed by time dependent methods
Source: PeerJ. 2020 Jun 12;8:e9178. doi: 10.7717/peerj.9178 (PMC7295030; doi:10.7717/peerj.9178)
Supplement: Supplemental Information 6 [file peerj-08-9178-s006.zip]

Archive with 13 entries (13 files):
- test012.fid
- test013.fid
- test014.fid
- test015.fid
- test016.fid
- test017.fid
- test018.fid
- test019.fid
- test020.fid
- test021.fid
- test022.fid
- test023.fid
- test024.fid
